# Supplementary material for: Prediction of Treatment Outcome with Inflammatory Biomarkers after 2 Months of Therapy in Pulmonary Tuberculosis Patients: Preliminary Results
Source: Pathogens. 2021 Jun 22;10(7):789. doi: 10.3390/pathogens10070789 (PMC8308673; doi:10.3390/pathogens10070789)
Supplement: Supplementary file 1 [file pathogens-10-00789-s001.zip]

Archive with 1 entries (1 files):
- pathogens-1242659-supplementary.xlsx
