# Supplementary material for: Prediction of Treatment Outcome with Inflammatory Biomarkers after 2 Months of Therapy in Pulmonary Tuberculosis Patients: Preliminary Results
Source: Pathogens. 2021 Jun 22;10(7):789. doi: 10.3390/pathogens10070789 (PMC8308673; doi:10.3390/pathogens10070789)
Supplement: Supplementary file 1 [file pathogens-10-00789-s001.zip › pathogens-1242659-supplementary.xlsx]

## Sheet: Sheet1
	Sample No.	Albumin (g/dL)		Total Protein (g/dL)		C-reactive protein to Albumin ratio (CAR)		Albumin to Globulin ratio (AGR)		Neutrophil to Albumin Ratio (NAR)		CRP to MPV ratio (CMR)		(CRP) C-Reactive Protein (mg/L)		(WBC) White Blood Cell (10^3/uL)		(NEU) Neutrophil count (10^3/uL)		(MPV) Mean platelet volume (fL)		CULTURE		IP10 (pg/mL)		LL37 (ng/mL)
		T0	T2	T0	T2	T0	T2	T0	T2	T0	T2	T0	T2	T0	T2	T0	T2	T0	T2	T0	T2	T0	T2	T0	T2	T0	T2
	1	4	4.3	7	7.1	5.5375	4.05814	1.33333	1.53571	1.3125	0.95814	3.35606	3.00862	22.15	17.45	7.18	5.58	5.25	4.12	6.6	5.8	Positive	Negative	405	398	91	78
	2	3.9	4.1	6.4	6.7	1.51282	1.02439	1.56	1.57692	1.68205	1.19512	0.921875	0.677419	5.9	4.2	10.29	8.1	6.56	4.9	6.4	6.2	Positive	Negative	370	281	26.2	18.4
	3	4.2	4.4	7.1	7.2	0.554762	0.465909	1.44828	1.57143	1.2381	1.11818	0.301423	0.266234	2.33	2.05	8.49	7.84	5.2	4.92	7.73	7.7	Positive	Negative	184	133	29.3	25.1
	4	3.3	3.3	8.3	7.1	29.9091	8.2303	0.66	0.868421	2.27576	2.05455	16.1803	5.65833	98.7	27.16	10.39	9.89	7.51	6.78	6.1	4.8	Positive	Negative	408.9	399.1	11.9	10.9
	5	3	3.4	7.1	6.9	13.31	6.30882	0.731707	0.971429	2.36667	2.22647	4.75357	4.46875	39.93	21.45	8.27	9.71	7.1	7.57	8.4	4.8	Positive	Negative	481.8	451.5	13.9	9.3
	6	3.2	3.3	7.3	7.1	20.0437	18.4545	0.780488	0.868421	1.97187	1.55152	11.6618	14.1628	64.14	60.9	8.48	7.27	6.31	5.12	5.5	4.3	Positive	Negative	485.8	473.4	45.5	20.7
	7	2.5	3.2	7.8	9.4	46.944	8.04063	0.471698	0.516129	2.852	1.55	19.2393	4.67818	117.36	25.73	9.34	7.18	7.13	4.96	6.1	5.5	Positive	Positive	461.9	473.4	13.6	10.8
	8	2.7	3.8	6	7.8	14.6667	4.98158	0.818182	0.95	6.63704	1.90789	7.07143	4.7325	39.6	18.93	20.34	10.2	17.92	7.25	5.6	4	Positive	Negative	485.9	370.3	8.9	10.2
	9	3.2	3.3	6.4	6.6	22.6719	21.8939	1	1	1.64687	1.82424	10.8284	10.7836	72.55	72.25	8.4	8.7	5.27	6.02	6.7	6.7	Positive	Positive	465	459	90.4	104.6
	10	3.7	3.9	7.2	7.4	9.51622	4.45128	1.05714	1.11429	1.51081	1.28205	4.2939	2.14321	35.21	17.36	8.8	8.5	5.59	5	8.2	8.1	Positive	Negative	436.7	248	104	99
	11	4	4.2	7.8	8.3	2.4325	1.24048	1.05263	1.02439	1.6175	0.65	1.15833	0.592045	9.73	5.21	9.3	5.2	6.47	2.73	8.4	8.8	Positive	Negative	394	217	81.3	69.4
	12	4	4	7.8	7.2	4.755	0.85	1.05263	1.25	1.02	0.6925	2.16136	0.435897	19.02	3.4	7.2	5.4	4.08	2.77	8.8	7.8	Positive	Negative	481.7	248.5	25.6	89.2
	13	3.4	3.7	6.9	7.2	19	6.32432	0.971429	1.05714	1.24118	0.72973	8.5	3.9661	64.6	23.4	6.24	5.1	4.22	2.7	7.6	5.9	Positive	Negative	428	272	47.3	28.9
	14	3.3	3.8	6.4	7.1	6.5697	2.41316	1.06452	1.15152	1.43333	0.842105	3.61333	1.99348	21.68	9.17	8.46	7.12	4.73	3.2	6	4.6	Positive	Negative	276	181.5	32.8	19.6
	15	2.7	3.6	5.8	6.9	12.7741	9.98056	0.870968	1.09091	2.66296	1.89444	4.2061	4.49125	34.49	35.93	10.42	10.89	7.19	6.82	8.2	8	Positive	Positive	448.2	487.1	30.3	47.6
	16	3	4.7	7.2	7.9	5.04	2.84468	0.714286	1.46875	2.60333	1.36383	2.22353	1.99552	15.12	13.37	11.06	9.83	7.81	6.41	6.8	6.7	Positive	Positive	292.5	389.7	111	93.3
	17	4.2	4.4	7.1	7.1	0.980952	3.42727	1.44828	1.62963	1.1119	0.713636	0.876596	3.07755	4.12	15.08	6.85	5.66	4.67	3.14	4.7	4.9	Positive	Positive	192.8	177.7	58.9	54.8
	18	3.7	3.7	7.7	7.7	20.8622	1.59459	0.925	0.925	2.20811	0.737838	14.8442	0.678161	77.19	5.9	11.13	6.56	8.17	2.73	5.2	8.7	Positive	Negative	470.3	251.3	13.5	12.7
	19	3.8	4.1	7.3	7.8	23.6737	23.3171	1.08571	1.10811	2.51053	2.17561	17.3	18.7451	89.96	95.6	12.86	11.28	9.54	8.92	5.2	5.1	Positive	Positive	416	430	22.1	25.3
	20	3.1	3.7	7.2	8.3	15.4032	10.9946	0.756098	0.804348	2.35806	1.96486	7.70161	9.92195	47.75	40.68	11.83	10.82	7.31	7.27	6.2	4.1	Positive	Negative	387.4	366	22.5	18.6
	21	3.2	3.5	7	7.4	46.9062	17.0629	0.842105	0.897436	2.88125	2.37143	30.02	11.0593	150.1	59.72	12.05	11.54	9.22	8.3	5	5.4	Positive	Negative	380.6	322.8	23.5	19.3
	22	4.3	4.5	8.4	9	5.18837	1.42222	1.04878	1	1.8093	1.12667	3.09861	1.06667	22.31	6.4	11.21	8.94	7.78	5.07	7.2	6	Positive	Negative	432.8	316	62.1	40.8
	23	3.3	3.5	7.1	6.8	29.3848	7.06857	0.868421	1.06061	3.1	1.61143	14.2603	3.86562	96.97	24.74	13.06	9.55	10.23	5.64	6.8	6.4	Positive	Negative	393.3	440.8	109	39.2
	24	4.6	4.7	7.8	8.8	0.456522	0.680851	1.4375	1.14634	1.7	1.39787	0.396226	0.551724	2.1	3.2	11.03	9.28	7.82	6.57	5.3	5.8	Positive	Negative	140.8	102	40.5	28.4
	25	4.6	4.8	7.8	8.3	3.21304	0.875	1.4375	1.37143	1.57174	0.95	2.63929	0.724138	14.78	4.2	9.528	8.23	7.23	4.56	5.6	5.8	Positive	Negative	280.8	147	32.6	21.3
	26	3.3	4.1	6.8	8	8.19091	6.87073	0.942857	1.05128	2.10606	1.17561	4.74211	5.31509	27.03	28.17	10.68	8.79	6.95	4.82	5.7	5.3	Positive	Negative	334.6	262.7	23.8	22.9
